# Supplementary material for: Rules for body fat interventions based on an operating point mechanism
Source: iScience. 2023 Jan 25;26(2):106047. doi: 10.1016/j.isci.2023.106047 (PMC9929596; doi:10.1016/j.isci.2023.106047)
Supplement: Table S1. Database of rodent experiments, related to STAR Methods [file mmc2.xlsx]

## Sheet: Master sheet
Table S1. Database of rodent experiments, Related to STAR Methods
Paper	Author	Year	Period	Timescale	Source	Data availability	Animal	Experiment	a priori Nullcline assumption	Intake dynamics	Effect direction	New steady state	line-direction	direction-dynamics	line-dynamics	notes:
Leptin antagonist reveals that the normalization of caloric intake and the thermic effect of food after high-fat feeding are leptin dependent	Zhang et al	2007	1 week	1 day	Fig 2		rats	Leptin antagonist	appetite	overshoot	choerent	Weight↑ Intake↑	1	1	1
Leptin antagonist reveals that the normalization of caloric intake and the thermic effect of food after high-fat feeding are leptin dependent	Zhang et al	2007	1 week	1 day	Fig 3		rats	Leptin	appetite	No undershoot	choerent	Weight↓ Intake↓	1	0	0
Leptin antagonist reveals that the normalization of caloric intake and the thermic effect of food after high-fat feeding are leptin dependent	Zhang et al	2007	1 week	1 day	Fig 5		rats	HFD	diet	No overshoot	opposing	Weight↑ Intake↓	1	1	1
Some effects of ovarian hormones on food intake and body weight in female rats	Wade	1975	90 days	3 days	Fig 1		rats	EB for ovx	mixed	overshoot	~~	Weight↓ Intake0	N/A	N/A	N/A
Melatonin and estradiol effects on food intake, body weight, and leptin in ovariectomized rats	Sanchez-Mateos et al.,	2007	7 weeks	1 week	Fig 2	Intake dynamics arent directly inferd from data	rats	OVX	mixed	N/A	choerent	Weight↑ Intake↑	N/A	N/A	N/A
Melatonin and estradiol effects on food intake, body weight, and leptin in ovariectomized rats	Sanchez-Mateos et al.,	2007	7 weeks	1 week	Fig 2	Intake dynamics arent directly inferd from data	rats	EB for ovx	mixed	N/A	~~	Weight↓ Intake0	N/A	N/A	N/A
Melatonin and estradiol effects on food intake, body weight, and leptin in ovariectomized rats	Sanchez-Mateos et al.,	2007	7 weeks	1 week	Fig 2	Intake dynamics arent directly inferd from data	rats	Melatonin for ovx	mixed	N/A	choerent	Weight↓ Intake↓	N/A	N/A	N/A	paradoxally - In OVX, melaonin reduced intake more than E2. However, E2 reduced weight more than melatonin
The Regulation of Seasonal Changes in Food Intake and Body Weight	Ebling et al	2008	20 weeks	2 weeks	Fig 2		Siberian hamsters	SD compared to LD photoperiod	mixed	4 weeks undershoot	choerent	Weight↓ Intake↓	N/A	1	N/A
Acute and chronic administration of melanin-concentrating hormone enhances food intake and body weight in Wistar and Sprague–Dawley rats	Della-Zuana et al	2002	12 days	1 day	Fig 2		rats	MCH	appetite	No overshoot	choerent	Weight↑ Intake↑	1	0	0
Variations in Body Weight, Food Intake and Body Composition after Long-Term High-Fat Diet Feeding in C57BL/6J Mice	Yang et al	2014	30 weeks	4 weeks	Fig 1		mice	HFD, LFD	diet	No overshoot	opposing	Weight↑ Intake↓	1	1	1
Persistent Diet-Induced Obesity in Male C57BL/6 Mice Resulting from Temporary Obesigenic Diets	Guo et al	2009	20 weeks	3 time periods	Fig3 & Fig 2, weeks 0 -7, C vs HF		mice	C->HFD	diet	N/A	opposing	Weight↑ Intake↓	1	N/A	N/A	Here we see dynamics due to shift in the diet line
Persistent Diet-Induced Obesity in Male C57BL/6 Mice Resulting from Temporary Obesigenic Diets	Guo et al	2009	20 weeks	3 time periods	Fig3 & Fig 2, weeks 9-19, HF vs HFC		mice	HFD->C	diet	N/A	opposing	Weight↓ Intake↑	1	N/A	N/A	Here we see dynamics due to shift in the diet line to the original diet
Persistent Diet-Induced Obesity in Male C57BL/6 Mice Resulting from Temporary Obesigenic Diets	Guo et al	2009	20 weeks	3 time periods	Fig3 & Fig 2, weeks 9-19, HFC vs C		mice	Persistent obesity	appetite	N/A	choerent	Weight↑ Intake↑	1	N/A	N/A	Here we compare the steady state after returning to the previous diet with the control. The body weight defense
The paradoxical lean phenotype of hypothyroid mice is marked by increased adaptive thermogenesis in the skeletal muscle	Kaspari et al	2020	10 weeks	1 week	Fig 1		mice	Slc5a5 KO mice on an IDD (hypothyroid) vs Slc5a5 WT mice on an ISD (euthyroid)	diet	No undershoot	choerent	Weight↓ Intake↓	0	0	1	This experiment might lack important controls such as Slc5a5 KO mice on an ISD and Slc5a5 WT mice on an IDD.
Feeding behavior during experimentally induced obesity in monkeys	Jen & Hansen	1984	100 days	1 day	Fig 1	One case study	monkeys	Overfeeding	no change	stopped eating during recovery	~~	Weight0 Intake0	N/A	N/A	N/A	Problemtic data, case study, no statistics
Leptin deficient ob/ob mice and diet-induced obese mice responded differently to Roux-en-Y bypass surgery	Hao et al	2016	27 weeks	1 time point (intake)	Fig 1 & Fig 2		mice	RYGB in obob	appetite	N/A	choerent	Weight↓ Intake↓	1	N/A	N/A
Leptin deficient ob/ob mice and diet-induced obese mice responded differently to Roux-en-Y bypass surgery	Hao et al	2016	27 weeks	1 time point (intake)	Fig 1 & Fig 2		mice	RYGB in HFD	appetite	N/A	~~	Weight↓Intake0	N/A	N/A	N/A	Weight loss while no change in intake, however, there is evidance for increas in fecal energy - hints for reduction in the efficiancy of food
Effects of training on weight, food intake, and body composition in aging rats	Mazzeo et al	1986	12 weeks	1 week	Fig 2	dyanmic data as intake/bw (grams per kg)	rats	training	diet	No overshoot	opposing	Weight↓ Intake↑	1	1	1	the effect dissaperes for old aged rats
Androgenic Control of Food Intake and Body Weight in Male Rats	Gentry et al.,	1976	90 days	3 days	Fig 1		male rats	castration	mixed	No overshoot	choerent	Weight↓ Intake↓	N/A	0	N/A	additoinal data on the effect of tp and dhtp is avaiable in the remaining figures
Androgenic Control of Food Intake and Body Weight in Male Rats	Gentry et al.,	1976	90 days	3 days	Fig 1		female rats	OVX	mixed	overshoot	~~	Weight↑Intake0	N/A	N/A	N/A	intake normalized after 60 days
Anorectic estrogen mimics leptin’s effect on the rewiringof melanocortin cells and Stat3 signaling in obese animals	Gao et al.,	2007	24 days	1 day	Fig 3	no dynamics of food intake	mice	EB for ob/ob, db/db	mixed	N/A	choerent	Weight↓ Intake↓	N/A	N/A	N/A
Effects of photoperiod and gonadectomy on food intake, body weight, and body composition in Siberian hamsters	Wade& Bartness	1984	12 weeks	1 week	Fig 1& Fig 3		Siberian hamsters	LD->SD	mixed	No undershoot	choerent	Weight↓ Intake↓	N/A	0	N/A	body weight decreased weeks before there was change in food intake
Effects of photoperiod and gonadectomy on food intake, body weight, and body composition in Siberian hamsters	Wade& Bartness	1984	8 weeks	1 week	Fig 5		Siberian hamsters	melatonin	mixed	maybe small undershoot	choerent	Weight↓ Intake↓	N/A	1	N/A
Food intake, body weight, and adiposity in female rats: actions and interactions of progestins and antiestrogens	Gray & Wade	1981	42 days	3 days	Fig 1 & Fig 2		rats	EB for ovx	mixed	undershoot	~~	Weight↓ Intake0	N/A	N/A	N/A	progesterone rescue the reduction in body weight, and provides smaller undershoot.
Food intake, body weight, and adiposity in female rats: actions and interactions of progestins and antiestrogens	Gray & Wade	1981	30 days	3 days	Fig 5 & Fig 6		rats	EB for ovx	mixed	undershoot	choerent	Weight↓ Intake↓	N/A	1	N/A	Some chance that the experiment ended before food intake normalized
Food intake, body weight, and adiposity in female rats: actions and interactions of progestins and antiestrogens	Gray & Wade	1981	30 days	3 days	Fig 5 & Fig 6		rats	nafoxidine for ovx	mixed	undershoot	choerent	Weight↓ Intake↓	N/A	1	N/A	there are additional groups of progesterone and some interactions
Tamoxifen mimics the effects of estradiol on food intake, body weight, and body composition in rats	Wade & Heller	1993	34 days	2 days	Fig 1		female rats	EB for ovx	mixed	undershoot	~~	Weight↓ Intake0	N/A	N/A	N/A
Tamoxifen mimics the effects of estradiol on food intake, body weight, and body composition in rats	Wade & Heller	1993	34 days	2 days	Fig 1		female rats	tamoxifen for ovx	mixed	undershoot	choerent	Weight↓ Intake↓	N/A	1	N/A
Short- and long-term effects of ovariectomy on food intake, body weight, carcass composition, and brown adipose tissue in rats	McElroy & Wade	1987	12 weeks	1 week	Fig 1		female rats	OVX	mixed	overshoot	~~	Weight↑ Intake0	N/A	N/A	N/A
Reducing Effect of a Phaseolus vulgaris Dry Extract on Food Intake, Body Weight, and Glycemia in Rats	Fantini et al.,	2009	10 days	1 day	Fig 1 & Fig 2	cannot extrect absolute body weight and food intake	rats	kidney beans extract	appetite	N/A (chance for undershoot)	choerent	Weight↓ Intake↓	1	1	1
Sex differences in sensitivity of food intake, body weight, and running-wheel activity to ovarian steroids in rats.	Gentry & Wade	1976	36	2 days	Fig 1		female,male and androgenizedfemale rats	EB	mixed	undershoot	choerent	Weight↓ Intake↓	N/A	1	N/A
Different types of soluble fermentable dietary fibre decrease food intake, body weight gain and adiposity in young adult male rats	Adam et al.,	2014	28 days	3-4 days	Fig 1		rats	cellulose	appetite	~~	~~	Weight0 Intake0	N/A	N/A	N/A
Different types of soluble fermentable dietary fibre decrease food intake, body weight gain and adiposity in young adult male rats	Adam et al.,	2014	28 days	3-4 days	Fig 1		rats	beta-glucan	appetite	No undershoot	choerent	Weight↓ Intake↓	1	0	0	increases circulating satiety hormones GLP-1 and PYY
Different types of soluble fermentable dietary fibre decrease food intake, body weight gain and adiposity in young adult male rats	Adam et al.,	2014	28 days	3-4 days	Fig 1		rats	fructo-oligosaccharide, apple pectin	appetite	undershoot	choerent	Weight↓ Intake↓	1	1	1	increases circulating satiety hormones GLP-1 and PYY
Food intake, body composition and blood lipids following treadmill exercise in male and female rats	Applegate et al.,	1982	30 days	2 days	Figs 1,2,3		rats	exercise	diet	~~	~~	Weight↓ Intake0	N/A	N/A	N/A
Antiobesity Effects of the β-Cell Hormone Amylin in Diet-Induced Obese Rats: Effects on Food Intake, Body Weight, Composition, Energy Expenditure, and Gene Expression	Roth et al.,	2006	24 days	1 day	Fig 1,2		rats	Amylin	appetite	undershoot	choerent	Weight↓ Intake↓	1	1	1	pair feeding suggests that the effect is due to reduction in food intkae
Peripheral Oxyntomodulin Reduces Food Intake and Body Weight Gain in Rats	Dakin et al.,	2004	8 days	1 day		cumulative daily intake	rats	Oxyntomodulin	appetite	No undershoot	choerent	Weight↓ Intake↓	1	0	0	pair feeding suggests that the effect only partialy to reduction in food intkae
Increased food intake, body weight, and adiposity in rats after regional neurochemical depletion of serotonin.	Waldbillig et al.,	1981	240 days	varied	Figs 1,2,3	dynamics data is a mess		Regional Neurochemical Depletion of Serotonin	appetite	N/A	choerent	Weight↑ Intake↑	1	N/A	N/A	effect is seen when weitched to HFD
Comparative effects of the antipsychotics sulpiride or risperidone in rats: I: Bodyweight, food intake, body composition, hormones and glucose tolerance	Baptista et al.,	2002	12 days	1 day	Fig 1 & Fig 3		female rats	risperidone, sulpiride	Mixed	No undershoot	choerent	Weight↑ Intake↑	N/A	0	N/A	no effect in male
Dietary Whey Protein Decreases Food Intake and Body Fat in Rats	Zhou et al.,	2011	10 weeks	2-3 days	Fig 1,2	food intake in cumulative plot	rats	Whey protein	appetite	N/A (chance for undershoot)	choerent	Weight↓ Intake↓	1	1	1
Dietary Whey Protein Decreases Food Intake and Body Fat in Rats	Zhou et al.,	2011	10 weeks	2-3 days	Fig 1,2	food intake in cumulative plot	rats	high-protein diet	appetite	no change	~~	Weight↓Intake0	N/A	N/A	N/A	intake even may increase a bit
TRH decreases food intake and increases water intake and body temperature in rats	Choi et al.,	2002	1 day	1 time point	Fig 1,2	dyanmics not avaiable	rats	TRH (injection twice per day)	diet	no change	~~	Weight0 Intake0	N/A	N/A	N/A	seems to decrease food intkae and weight gain after single treatment. But not after 5 days. See also Lin et al., 1983
Acute activation of ERα decreases food intake, meal size, and body weight in ovariectomized rats	Santollo et al.,	2007	4 days	1 day	Fig 1,2	only one injection	ovx rats	EB	mixed	N/A	choerent	Weight↓ Intake↓	N/A	N/A	N/A	the experiment is not well desinged to observe dynamics
Acute activation of ERα decreases food intake, meal size, and body weight in ovariectomized rats	Santollo et al.,	2007	4 days	1 day	Fig 1,2	only one injection	ovx rats	ppt	mixed	N/A	choerent	Weight↓ Intake↓	N/A	N/A	N/A	the experiment is not well desinged to observe dynamics
Co-Administration of Dopamine D1 and D2 Agonists Additively Decreases Daily Food Intake, Body Weight and Hypothalamic Neuropeptide Y Level in Rats	Kuo	2002	4 days	1 day	Fig 1,2		rats	dopamine D1 or D2 agonist	appetite	N/A	choerent	Weight↓ Intake↓	1	N/A	N/A	small chance for undershoot in the STZ obese rats
Effects of estradiol and progesterone on food intake, body weight, and carcass adiposity in weanling rats	Schwartz & Wade	1981	14 days	2 days	Fig 1,2	2 time points for intake data	ovx rats	EB	mixed	N/A	~~	Weight↓Intake0	N/A	N/A	N/A
Effects of estradiol and progesterone on food intake, body weight, and carcass adiposity in weanling rats	Schwartz & Wade	1981	14 days	2 days	Fig 1,2	2 time points for intake data	ovx rats	EB+p4 (comapred to e2)	mixed	N/A	choerent	Weight↑ Intake↑	N/A	N/A	N/A
Estrogens and antiestrogens: actions and interactions with fluphenazine on food intake and body weight in rats	Gray & Schrock	1993	4 weeks	1 week	Fig 1,2		ovx rats	EB	mixed	undershoot	choerent	Weight↓ Intake↓	N/A	1	N/A
Estrogens and antiestrogens: actions and interactions with fluphenazine on food intake and body weight in rats	Gray & Schrock	1993	4 weeks	1 week	Fig 1,2		ovx rats	tamoxifen	mixed	No undershoot	choerent	Weight↓ Intake↓	N/A	0	N/A
Estrogens and antiestrogens: actions and interactions with fluphenazine on food intake and body weight in rats	Gray & Schrock	1993	4 weeks	1 week	Fig 1,2		ovx rats	Fluphenazine	mixed	~~	~~	Weight↓ Intake0	N/A	N/A	N/A
Effects of systemic and central prolactin injections on food intake, weight gain, and estrous cyclicity in female rats	Noel & Woodside	1993	10 days			only from text	rats	prolactin	mixed	N/A	choerent	Weight↑ Intake↑	N/A	N/A	N/A	peripheral administration of prolactin increased food intake and weight gain. ICV administration increased food intake to the same extent as did systemic prolactin administration but had no effect on weight gain.
Role of food intake in estradiol-induced body weight changes in female rats	Roy & Wade	1977	36 days	3 days	Fig 1,2		ovx rats	EB	mixed	undershoot	~~	Weight↓ Intake0	N/A	N/A	N/A	body weight losses that could not be duplicated simply by pair-feeding.
Role of food intake in estradiol-induced body weight changes in female rats	Roy & Wade	1977	36 days	3 days	Fig 1	intake inferd from paird feeding weight gain	ovx rats	MER-25 (anti-estrogen)	mixed	No undershoot	choerent	Weight↓ Intake↓	N/A	0	N/A	body weight losses that could not be duplicated simply by pair-feeding.
Role of food intake in estradiol-induced body weight changes in female rats	Roy & Wade	1977	36 days	3 days	Fig 2,3		non ovx rats	EB	mixed	No overshoot	choerent	Weight↑ Intake↑	N/A	0	N/A
Intraventricular insulin reduces food intake and body weight of lean but not obese zucker rats	Ikeda et al.,	1986	14 days	1 day	Fig 1		genetically lean zucker rats	insulin	mixed	No undershoot	choerent	Weight↓ Intake↓	N/A	0	N/A
Wheel running, food intake, and body weight in male rats	Looy & Eikelboom	1989	70 days	1 day	Fig 1		male rats	Wheels running	diet	undershoot	??	Weight↓ Intake↓ (Intake↑)	N/A	N/A	0	food intake is higher then control when wheels are locked)
Inhibition of Central Amylin Signaling Increases Food Intake and Body Adiposity in Rats	Rushing et al.,	2001	14 days	1 day	Fig 1		male rats	AC187 (Inhibition of Central Amylin Signaling)	appetite	Overshoot	choerent	Weight↑ Intake↑	1	1	1
Effects of selective estrogen receptor agonists on food intake and body weight gain in rats	Roesch	2006	14 days	end point	Fig 1		OVX rats	E2,PPT	mixed	N/A	choerent	Weight↓ Intake↓	N/A	N/A	N/A
Effects of selective estrogen receptor agonists on food intake and body weight gain in rats	Roesch	2006	14 days	end point	Fig 1		rats	OVX	mixed	N/A	~~	Weight↑ Intake0	N/A	N/A	N/A
Exercise, Food Intake and Body Weight in Normal Rats and Genetically Obese Adult Mice1	Mayer et al.,	1954	45 days	end point	table 1		obese mice	exercise	diet	N/A	opposing	Weight↓ Intake↑	1	N/A	N/A
Long-Term Effects of TRH Administration on Food Intake and Body Weight in the Rat	Iglesias et al.,	1985	30 days	1 day	Fig 1		rats	TRH (oral through water)	diet	No overshoot	opposing	Weight↓ Intake↑	1	1	1	no effect of TRH in hyper or hypo rats
Snord116 is critical in the regulation of food intake and body weight	Qi et al.,	2016	28 weeks	1 week	Fig 2,3		mice	Snord116 KO	diet	N/A	opposing	Weight↓ Intake↑	1	N/A	N/A	comparison between KO and WT, not a petubation
The Role of Hypothalamic mTORC1 Signaling in Insulin Regulation of Food Intake, Body Weight, and Sympathetic Nerve Activity in Male Mice	Muta et al.,	2015	24 hour	2 time points	Fig 3		mice	insulin	mixed	N/A	choerent	Weight↓ Intake↓	N/A	N/A	N/A	short term treatment
Pharmacological actions of the peptide hormone amylin in the long-term regulation of food intake, food preference, and body weight	Mack et al.	2007	4 weeks	1 week	Fig 1		rats	amylin	appetite	undershoot	choerent	Weight↓ Intake↓	1	1	1
Pharmacological actions of the peptide hormone amylin in the long-term regulation of food intake, food preference, and body weight	Mack et al.	2007	4 weeks	1 week	Fig 3		rats	amylin-> vehicle	appetite	overshoot	choerent	Weight↑ Intake↑	1	1	1
Alternate-Day Wheel Access: Effects on Feeding,Body Weight, and Running	Muller et al.,	1997	16 days	2 days	Fig 1,2		rats	wheel running	diet	undershoot	opposing	Weight↓ Intake↑	1	0	0	rats tend to eat less when acclimating to the wheel, and increase feeding while increasing wheel running
Relationship between wheel running, feeding, drinking,and body weight in male rats	Afonso & Eikelboom	2003	32 days	1 day	Fig 3,5		rats	wheel running	diet	undershoot	opposing	Weight↓ Intake↑	1	0	0

## Sheet: simple cases
Paper	Author	Year	Period	Timescale	Source	Data availability	Animal	Experiment		a priori Nullcline assumption	Intake dynamics	Effect direction	New steady state	line-direction	direction-dynamics	line-dynamics	notes:
Leptin antagonist reveals that the normalization of caloric intake and the thermic effect of food after high-fat feeding are leptin dependent	Zhang et al	2007	1 week	1 day	Fig 2		rats	Leptin antagonist		appetite	overshoot	choerent	Weight↑ Intake↑	1	1	1
Leptin antagonist reveals that the normalization of caloric intake and the thermic effect of food after high-fat feeding are leptin dependent	Zhang et al	2007	1 week	1 day	Fig 3		rats	Leptin		appetite	No undershoot	choerent	Weight↓ Intake↓	1	0	0
Acute and chronic administration of melanin-concentrating hormone enhances food intake and body weight in Wistar and Sprague–Dawley rats	Della-Zuana et al	2002	12 days	1 day	Fig 2		rats	MCH		appetite	No overshoot	choerent	Weight↑ Intake↑	1	0	0
Some effects of ovarian hormones on food intake and body weight in female rats	Wade	1975	90 days	3 days	Fig 1		rats	EB for ovx		mixed	overshoot	~~	Weight↓ Intake0	N/A	N/A	N/A
Melatonin and estradiol effects on food intake, body weight, and leptin in ovariectomized rats	Sanchez-Mateos et al.,	2007	7 weeks	1 week	Fig 2	Intake dynamics arent directly inferd from data	rats	OVX		mixed	N/A	choerent	Weight↑ Intake↑	N/A	N/A	N/A
Melatonin and estradiol effects on food intake, body weight, and leptin in ovariectomized rats	Sanchez-Mateos et al.,	2007	7 weeks	1 week	Fig 2	Intake dynamics arent directly inferd from data	rats	EB for ovx		mixed	N/A	~~	Weight↓ Intake0	N/A	N/A	N/A
Melatonin and estradiol effects on food intake, body weight, and leptin in ovariectomized rats	Sanchez-Mateos et al.,	2007	7 weeks	1 week	Fig 2	Intake dynamics arent directly inferd from data	rats	Melatonin for ovx		mixed	N/A	choerent	Weight↓ Intake↓	N/A	N/A	N/A	paradoxally - In OVX, melaonin reduced intake more than E2. However, E2 reduced weight more than melatonin
The Regulation of Seasonal Changes in Food Intake and Body Weight	Ebling et al	2008	20 weeks	2 weeks	Fig 2		Siberian hamsters	SD compared to LD photoperiod		mixed	4 weeks undershoot	choerent	Weight↓ Intake↓	N/A	1	N/A
Persistent Diet-Induced Obesity in Male C57BL/6 Mice Resulting from Temporary Obesigenic Diets	Guo et al	2009	20 weeks	3 time periods	Fig3 & Fig 2, weeks 9-19, HFC vs C		mice	Persistent obesity		appetite	N/A	choerent	Weight↑ Intake↑	1	N/A	N/A	Here we compare the steady state after returning to the previous diet with the control. The body weight defense
Leptin deficient ob/ob mice and diet-induced obese mice responded differently to Roux-en-Y bypass surgery	Hao et al	2016	27 weeks	1 time point (intake)	Fig 1 & Fig 2		mice	RYGB in obob		appetite	N/A	choerent	Weight↓ Intake↓	1	N/A	N/A
Leptin deficient ob/ob mice and diet-induced obese mice responded differently to Roux-en-Y bypass surgery	Hao et al	2016	27 weeks	1 time point (intake)	Fig 1 & Fig 2		mice	RYGB in HFD		appetite	N/A	~~	Weight↓Intake0	N/A	N/A	N/A	Weight loss while no change in intake, however, there is evidance for increas in fecal energy - hints for reduction in the efficiancy of food
Reducing Effect of a Phaseolus vulgaris Dry Extract on Food Intake, Body Weight, and Glycemia in Rats	Fantini et al.,	2009	10 days	1 day	Fig 1 & Fig 2	cannot extrect absolute body weight and food intake	rats	kidney beans extract		appetite	N/A (chance for undershoot)	choerent	Weight↓ Intake↓	1	1	1
Different types of soluble fermentable dietary fibre decrease food intake, body weight gain and adiposity in young adult male rats	Adam et al.,	2014	28 days	3-4 days	Fig 1		rats	cellulose		appetite	~~	~~	Weight0 Intake0	N/A	N/A	N/A
Different types of soluble fermentable dietary fibre decrease food intake, body weight gain and adiposity in young adult male rats	Adam et al.,	2014	28 days	3-4 days	Fig 1		rats	beta-glucan		appetite	No undershoot	choerent	Weight↓ Intake↓	1	0	0	increases circulating satiety hormones GLP-1 and PYY
Feeding behavior during experimentally induced obesity in monkeys	Jen & Hansen	1984	100 days	1 day	Fig 1	One case study	monkeys	Overfeeding		no change	stopped eating during recovery	~~	Weight0 Intake0	N/A	N/A	N/A	Problemtic data, case study, no statistics
Different types of soluble fermentable dietary fibre decrease food intake, body weight gain and adiposity in young adult male rats	Adam et al.,	2014	28 days	3-4 days	Fig 1		rats	fructo-oligosaccharide, apple pectin		appetite	undershoot	choerent	Weight↓ Intake↓	1	1	1	increases circulating satiety hormones GLP-1 and PYY
Antiobesity Effects of the β-Cell Hormone Amylin in Diet-Induced Obese Rats: Effects on Food Intake, Body Weight, Composition, Energy Expenditure, and Gene Expression	Roth et al.,	2006	24 days	1 day	Fig 1,2		rats	Amylin		appetite	undershoot	choerent	Weight↓ Intake↓	1	1	1	pair feeding suggests that the effect is due to reduction in food intkae
Peripheral Oxyntomodulin Reduces Food Intake and Body Weight Gain in Rats	Dakin et al.,	2004	8 days	1 day		cumulative daily intake	rats	Oxyntomodulin		appetite	No undershoot	choerent	Weight↓ Intake↓	1	0	0	pair feeding suggests that the effect only partialy to reduction in food intkae
Androgenic Control of Food Intake and Body Weight in Male Rats	Gentry et al.,	1976	90 days	3 days	Fig 1		male rats	castration		mixed	No overshoot	choerent	Weight↓ Intake↓	N/A	0	N/A	additoinal data on the effect of tp and dhtp is avaiable in the remaining figures
Androgenic Control of Food Intake and Body Weight in Male Rats	Gentry et al.,	1976	90 days	3 days	Fig 1		female rats	OVX		mixed	overshoot	~~	Weight↑Intake0	N/A	N/A	N/A	intake normalized after 60 days
Anorectic estrogen mimics leptin’s effect on the rewiringof melanocortin cells and Stat3 signaling in obese animals	Gao et al.,	2007	24 days	1 day	Fig 3	no dynamics of food intake	mice	EB for ob/ob, db/db		mixed	N/A	choerent	Weight↓ Intake↓	N/A	N/A	N/A
Effects of photoperiod and gonadectomy on food intake, body weight, and body composition in Siberian hamsters	Wade& Bartness	1984	12 weeks	1 week	Fig 1& Fig 3		Siberian hamsters	LD->SD		mixed	No undershoot	choerent	Weight↓ Intake↓	N/A	0	N/A	body weight decreased weeks before there was change in food intake
Effects of photoperiod and gonadectomy on food intake, body weight, and body composition in Siberian hamsters	Wade& Bartness	1984	8 weeks	1 week	Fig 5		Siberian hamsters	melatonin		mixed	maybe small undershoot	choerent	Weight↓ Intake↓	N/A	1	N/A
Food intake, body weight, and adiposity in female rats: actions and interactions of progestins and antiestrogens	Gray & Wade	1981	42 days	3 days	Fig 1 & Fig 2		rats	EB for ovx		mixed	undershoot	~~	Weight↓ Intake0	N/A	N/A	N/A	progesterone rescue the reduction in body weight, and provides smaller undershoot.
Food intake, body weight, and adiposity in female rats: actions and interactions of progestins and antiestrogens	Gray & Wade	1981	30 days	3 days	Fig 5 & Fig 6		rats	EB for ovx		mixed	undershoot	choerent	Weight↓ Intake↓	N/A	1	N/A	Some chance that the experiment ended before food intake normalized
Food intake, body weight, and adiposity in female rats: actions and interactions of progestins and antiestrogens	Gray & Wade	1981	30 days	3 days	Fig 5 & Fig 6		rats	nafoxidine for ovx		mixed	undershoot	choerent	Weight↓ Intake↓	N/A	1	N/A	there are additional groups of progesterone and some interactions
Tamoxifen mimics the effects of estradiol on food intake, body weight, and body composition in rats	Wade & Heller	1993	34 days	2 days	Fig 1		female rats	EB for ovx		mixed	undershoot	~~	Weight↓ Intake0	N/A	N/A	N/A
Tamoxifen mimics the effects of estradiol on food intake, body weight, and body composition in rats	Wade & Heller	1993	34 days	2 days	Fig 1		female rats	tamoxifen for ovx		mixed	undershoot	choerent	Weight↓ Intake↓	N/A	1	N/A
Short- and long-term effects of ovariectomy on food intake, body weight, carcass composition, and brown adipose tissue in rats	McElroy & Wade	1987	12 weeks	1 week	Fig 1		female rats	OVX		mixed	overshoot	~~	Weight↑ Intake0	N/A	N/A	N/A
Increased food intake, body weight, and adiposity in rats after regional neurochemical depletion of serotonin.	Waldbillig et al.,	1981	240 days	varied	Figs 1,2,3	dynamics data is a mess	rats	Regional Neurochemical Depletion of Serotonin		appetite	N/A	choerent	Weight↑ Intake↑	1	N/A	N/A	effect is seen when weitched to HFD
Sex differences in sensitivity of food intake, body weight, and running-wheel activity to ovarian steroids in rats.	Gentry & Wade	1976	36	2 days	Fig 1		female,male and androgenizedfemale rats	EB		mixed	undershoot	choerent	Weight↓ Intake↓	N/A	1	N/A
Dietary Whey Protein Decreases Food Intake and Body Fat in Rats	Zhou et al.,	2011	10 weeks	2-3 days	Fig 1,2	food intake in cumulative plot	rats	Whey protein		appetite	N/A (chance for undershoot)	choerent	Weight↓ Intake↓	1	1	1
Dietary Whey Protein Decreases Food Intake and Body Fat in Rats	Zhou et al.,	2011	10 weeks	2-3 days	Fig 1,2	food intake in cumulative plot	rats	high-protein diet		appetite	no change	~~	Weight↓Intake0	N/A	N/A	N/A	intake even may increase a bit
Co-Administration of Dopamine D1 and D2 Agonists Additively Decreases Daily Food Intake, Body Weight and Hypothalamic Neuropeptide Y Level in Rats	Kuo	2002	4 days	1 day	Fig 1,2		rats	dopamine D1 or D2 agonist		appetite	N/A	choerent	Weight↓ Intake↓	1	N/A	N/A	small chance for undershoot in the STZ obese rats
Inhibition of Central Amylin Signaling Increases Food Intake and Body Adiposity in Rats	Rushing et al.,	2001	14 days	1 day	Fig 1		male rats	AC187 (Inhibition of Central Amylin Signaling)		appetite	Overshoot	choerent	Weight↑ Intake↑	1	1	1
Pharmacological actions of the peptide hormone amylin in the long-term regulation of food intake, food preference, and body weight	Mack et al.	2007	4 weeks	1 week	Fig 1		rats	amylin		appetite	undershoot	choerent	Weight↓ Intake↓	1	1	1
Pharmacological actions of the peptide hormone amylin in the long-term regulation of food intake, food preference, and body weight	Mack et al.	2007	4 weeks	1 week	Fig 3		rats	amylin-> vehicle		appetite	overshoot	choerent	Weight↑ Intake↑	1	1	1
Comparative effects of the antipsychotics sulpiride or risperidone in rats: I: Bodyweight, food intake, body composition, hormones and glucose tolerance	Baptista et al.,	2002	12 days	1 day	Fig 1 & Fig 3		female rats	risperidone, sulpiride		Mixed	No undershoot	choerent	Weight↑ Intake↑	N/A	0	N/A	no effect in male
Leptin antagonist reveals that the normalization of caloric intake and the thermic effect of food after high-fat feeding are leptin dependent	Zhang et al	2007	1 week	1 day	Fig 5		rats	HFD		diet	No overshoot	opposing	Weight↑ Intake↓	1	1	1
Variations in Body Weight, Food Intake and Body Composition after Long-Term High-Fat Diet Feeding in C57BL/6J Mice	Yang et al	2014	30 weeks	4 weeks	Fig 1		mice	HFD, LFD		diet	No overshoot	opposing	Weight↑ Intake↓	1	1	1
Persistent Diet-Induced Obesity in Male C57BL/6 Mice Resulting from Temporary Obesigenic Diets	Guo et al	2009	20 weeks	3 time periods	Fig3 & Fig 2, weeks 0 -7, C vs HF		mice	C->HFD		diet	N/A	opposing	Weight↑ Intake↓	1	N/A	N/A	Here we see dynamics due to shift in the diet line
Acute activation of ERα decreases food intake, meal size, and body weight in ovariectomized rats	Santollo et al.,	2007	4 days	1 day	Fig 1,2	only one injection	ovx rats	EB		mixed	N/A	choerent	Weight↓ Intake↓	N/A	N/A	N/A	the experiment is not well desinged to observe dynamics
Acute activation of ERα decreases food intake, meal size, and body weight in ovariectomized rats	Santollo et al.,	2007	4 days	1 day	Fig 1,2	only one injection	ovx rats	ppt		mixed	N/A	choerent	Weight↓ Intake↓	N/A	N/A	N/A	the experiment is not well desinged to observe dynamics
Persistent Diet-Induced Obesity in Male C57BL/6 Mice Resulting from Temporary Obesigenic Diets	Guo et al	2009	20 weeks	3 time periods	Fig3 & Fig 2, weeks 9-19, HF vs HFC		mice	HFD->C		diet	N/A	opposing	Weight↓ Intake↑	1	N/A	N/A	Here we see dynamics due to shift in the diet line to the original diet
Effects of estradiol and progesterone on food intake, body weight, and carcass adiposity in weanling rats	Schwartz & Wade	1981	14 days	2 days	Fig 1,2	2 time points for intake data	ovx rats	EB		mixed	N/A	~~	Weight↓Intake0	N/A	N/A	N/A
Effects of estradiol and progesterone on food intake, body weight, and carcass adiposity in weanling rats	Schwartz & Wade	1981	14 days	2 days	Fig 1,2	2 time points for intake data	ovx rats	EB+p4 (comapred to e2)		mixed	N/A	choerent	Weight↑ Intake↑	N/A	N/A	N/A
Estrogens and antiestrogens: actions and interactions with fluphenazine on food intake and body weight in rats	Gray & Schrock	1993	4 weeks	1 week	Fig 1,2		ovx rats	EB		mixed	undershoot	choerent	Weight↓ Intake↓	N/A	1	N/A
Estrogens and antiestrogens: actions and interactions with fluphenazine on food intake and body weight in rats	Gray & Schrock	1993	4 weeks	1 week	Fig 1,2		ovx rats	tamoxifen		mixed	No undershoot	choerent	Weight↓ Intake↓	N/A	0	N/A
Estrogens and antiestrogens: actions and interactions with fluphenazine on food intake and body weight in rats	Gray & Schrock	1993	4 weeks	1 week	Fig 1,2		ovx rats	Fluphenazine		mixed	~~	~~	Weight↓ Intake0	N/A	N/A	N/A
Effects of systemic and central prolactin injections on food intake, weight gain, and estrous cyclicity in female rats	Noel & Woodside	1993	10 days			only from text	rats	prolactin		mixed	N/A	choerent	Weight↑ Intake↑	N/A	N/A	N/A	peripheral administration of prolactin increased food intake and weight gain. ICV administration increased food intake to the same extent as did systemic prolactin administration but had no effect on weight gain.
Role of food intake in estradiol-induced body weight changes in female rats	Roy & Wade	1977	36 days	3 days	Fig 1,2		ovx rats	EB		mixed	undershoot	~~	Weight↓ Intake0	N/A	N/A	N/A	body weight losses that could not be duplicated simply by pair-feeding.
Role of food intake in estradiol-induced body weight changes in female rats	Roy & Wade	1977	36 days	3 days	Fig 1	intake inferd from paird feeding weight gain	ovx rats	MER-25 (anti-estrogen)		mixed	No undershoot	choerent	Weight↓ Intake↓	N/A	0	N/A	body weight losses that could not be duplicated simply by pair-feeding.
Role of food intake in estradiol-induced body weight changes in female rats	Roy & Wade	1977	36 days	3 days	Fig 2,3		non ovx rats	EB		mixed	No overshoot	choerent	Weight↑ Intake↑	N/A	0	N/A
Intraventricular insulin reduces food intake and body weight of lean but not obese zucker rats	Ikeda et al.,	1986	14 days	1 day	Fig 1		genetically lean zucker rats	insulin		mixed	No undershoot	choerent	Weight↓ Intake↓	N/A	0	N/A
The paradoxical lean phenotype of hypothyroid mice is marked by increased adaptive thermogenesis in the skeletal muscle	Kaspari et al	2020	10 weeks	1 week	Fig 1		mice	Slc5a5 KO mice on an IDD (hypothyroid) vs Slc5a5 WT mice on an ISD (euthyroid)		diet	No undershoot	choerent	Weight↓ Intake↓	0	0	1	This experiment might lack important controls such as Slc5a5 KO mice on an ISD and Slc5a5 WT mice on an IDD.
Food intake, body composition and blood lipids following treadmill exercise in male and female rats	Applegate et al.,	1982	30 days	2 days	Figs 1,2,3		rats	exercise		diet	~~	~~	Weight↓ Intake0	N/A	N/A	N/A
Effects of selective estrogen receptor agonists on food intake and body weight gain in rats	Roesch	2006	14 days	end point	Fig 1		OVX rats	E2,PPT		mixed	N/A	choerent	Weight↓ Intake↓	N/A	N/A	N/A
Effects of selective estrogen receptor agonists on food intake and body weight gain in rats	Roesch	2006	14 days	end point	Fig 1		rats	OVX		mixed	N/A	~~	Weight↑ Intake0	N/A	N/A	N/A
TRH decreases food intake and increases water intake and body temperature in rats	Choi et al.,	2002	1 day	1 time point	Fig 1,2	dyanmics not avaiable	rats	TRH (injection twice per day)		diet	no change	~~	Weight0 Intake0	N/A	N/A	N/A	seems to decrease food intkae and weight gain after single treatment. But not after 5 days. See also Lin et al., 1983
Wheel running, food intake, and body weight in male rats	Looy & Eikelboom	1989	70 days	1 day	Fig 1		male rats	Wheels running		diet	undershoot	??	Weight↓ Intake↓ (Intake↑)	N/A	N/A	0	food intake is higher then control when wheels are locked)
Exercise, Food Intake and Body Weight in Normal Rats and Genetically Obese Adult Mice1	Mayer et al.,	1954	45 days	end point	table 1		obese mice	exercise		diet	N/A	opposing	Weight↓ Intake↑	1	N/A	N/A
The Role of Hypothalamic mTORC1 Signaling in Insulin Regulation of Food Intake, Body Weight, and Sympathetic Nerve Activity in Male Mice	Muta et al.,	2015	24 hour	2 time points	Fig 3		mice	insulin		mixed	N/A	choerent	Weight↓ Intake↓	N/A	N/A	N/A	short term treatment
Long-Term Effects of TRH Administration on Food Intake and Body Weight in the Rat	Iglesias et al.,	1985	30 days	1 day	Fig 1		rats	TRH (oral through water)		diet	No overshoot	opposing	Weight↓ Intake↑	1	1	1	no effect of TRH in hyper or hypo rats
Alternate-Day Wheel Access: Effects on Feeding,Body Weight, and Running	Muller et al.,	1997	16 days	2 days	Fig 1,2		rats	wheel running		diet	undershoot	opposing	Weight↓ Intake↑	1	0	0	rats tend to eat less when acclimating to the wheel, and increase feeding while increasing wheel running
Relationship between wheel running, feeding, drinking,and body weight in male rats	Afonso & Eikelboom	2003	32 days	1 day	Fig 3,5		rats	wheel running		diet	undershoot	opposing	Weight↓ Intake↑	1	0	0
Effects of training on weight, food intake, and body composition in aging rats	Mazzeo et al	1986	12 weeks	1 week	Fig 2	dyanmic data as intake/bw (grams per kg)	rats	training		diet	No overshoot	opposing	Weight↓ Intake↑	1	1	1	the effect dissaperes for old aged rats
Snord116 is critical in the regulation of food intake and body weight	Qi et al.,	2016	28 weeks	1 week	Fig 2,3		mice	Snord116 KO		diet	N/A	opposing	Weight↓ Intake↑	1	N/A	N/A	comparison between KO and WT, not a petubation

## Sheet: complex cases
Paper	Author	Year	Period	Timescale	Source	Data availability	Animal	Experiment	a priori Nullcline assumption	Intake dynamics	Effect direction	New steady state	line-direction	direction-dynamics	line-dynamics	notes:
Leptin antagonist reveals that the normalization of caloric intake and the thermic effect of food after high-fat feeding are leptin dependent	Zhang et al	2007	1 week	1 day	Fig 2		rats	Leptin antagonist	appetite	overshoot	choerent	Weight↑ Intake↑	1	1	1
Leptin antagonist reveals that the normalization of caloric intake and the thermic effect of food after high-fat feeding are leptin dependent	Zhang et al	2007	1 week	1 day	Fig 3		rats	Leptin	appetite	No undershoot	choerent	Weight↓ Intake↓	1	0	0
Acute and chronic administration of melanin-concentrating hormone enhances food intake and body weight in Wistar and Sprague–Dawley rats	Della-Zuana et al	2002	12 days	1 day	Fig 2		rats	MCH	appetite	No overshoot	choerent	Weight↑ Intake↑	1	0	0
Some effects of ovarian hormones on food intake and body weight in female rats	Wade	1975	90 days	3 days	Fig 1		rats	EB for ovx	mixed	overshoot	~~	Weight↓ Intake0	N/A	N/A	N/A
Melatonin and estradiol effects on food intake, body weight, and leptin in ovariectomized rats	Sanchez-Mateos et al.,	2007	7 weeks	1 week	Fig 2	Intake dynamics arent directly inferd from data	rats	OVX	mixed	N/A	choerent	Weight↑ Intake↑	N/A	N/A	N/A
Melatonin and estradiol effects on food intake, body weight, and leptin in ovariectomized rats	Sanchez-Mateos et al.,	2007	7 weeks	1 week	Fig 2	Intake dynamics arent directly inferd from data	rats	EB for ovx	mixed	N/A	~~	Weight↓ Intake0	N/A	N/A	N/A
Melatonin and estradiol effects on food intake, body weight, and leptin in ovariectomized rats	Sanchez-Mateos et al.,	2007	7 weeks	1 week	Fig 2	Intake dynamics arent directly inferd from data	rats	Melatonin for ovx	mixed	N/A	choerent	Weight↓ Intake↓	N/A	N/A	N/A	paradoxally - In OVX, melaonin reduced intake more than E2. However, E2 reduced weight more than melatonin
The Regulation of Seasonal Changes in Food Intake and Body Weight	Ebling et al	2008	20 weeks	2 weeks	Fig 2		Siberian hamsters	SD compared to LD photoperiod	mixed	4 weeks undershoot	choerent	Weight↓ Intake↓	N/A	1	N/A
Persistent Diet-Induced Obesity in Male C57BL/6 Mice Resulting from Temporary Obesigenic Diets	Guo et al	2009	20 weeks	3 time periods	Fig3 & Fig 2, weeks 9-19, HFC vs C		mice	Persistent obesity	appetite	N/A	choerent	Weight↑ Intake↑	1	N/A	N/A	Here we compare the steady state after returning to the previous diet with the control. The body weight defense
Leptin deficient ob/ob mice and diet-induced obese mice responded differently to Roux-en-Y bypass surgery	Hao et al	2016	27 weeks	1 time point (intake)	Fig 1 & Fig 2		mice	RYGB in obob	appetite	N/A	choerent	Weight↓ Intake↓	1	N/A	N/A
Leptin deficient ob/ob mice and diet-induced obese mice responded differently to Roux-en-Y bypass surgery	Hao et al	2016	27 weeks	1 time point (intake)	Fig 1 & Fig 2		mice	RYGB in HFD	appetite	N/A	~~	Weight↓Intake0	N/A	N/A	N/A	Weight loss while no change in intake, however, there is evidance for increas in fecal energy - hints for reduction in the efficiancy of food
Reducing Effect of a Phaseolus vulgaris Dry Extract on Food Intake, Body Weight, and Glycemia in Rats	Fantini et al.,	2009	10 days	1 day	Fig 1 & Fig 2	cannot extrect absolute body weight and food intake	rats	kidney beans extract	appetite	N/A (chance for undershoot)	choerent	Weight↓ Intake↓	1	1	1
Different types of soluble fermentable dietary fibre decrease food intake, body weight gain and adiposity in young adult male rats	Adam et al.,	2014	28 days	3-4 days	Fig 1		rats	cellulose	appetite	~~	~~	Weight0 Intake0	N/A	N/A	N/A
Different types of soluble fermentable dietary fibre decrease food intake, body weight gain and adiposity in young adult male rats	Adam et al.,	2014	28 days	3-4 days	Fig 1		rats	beta-glucan	appetite	No undershoot	choerent	Weight↓ Intake↓	1	0	0	increases circulating satiety hormones GLP-1 and PYY
Feeding behavior during experimentally induced obesity in monkeys	Jen & Hansen	1984	100 days	1 day	Fig 1	One case study	monkeys	Overfeeding	no change	stopped eating during recovery	~~	Weight0 Intake0	N/A	N/A	N/A	Problemtic data, case study, no statistics
Different types of soluble fermentable dietary fibre decrease food intake, body weight gain and adiposity in young adult male rats	Adam et al.,	2014	28 days	3-4 days	Fig 1		rats	fructo-oligosaccharide, apple pectin	appetite	undershoot	choerent	Weight↓ Intake↓	1	1	1	increases circulating satiety hormones GLP-1 and PYY
Antiobesity Effects of the β-Cell Hormone Amylin in Diet-Induced Obese Rats: Effects on Food Intake, Body Weight, Composition, Energy Expenditure, and Gene Expression	Roth et al.,	2006	24 days	1 day	Fig 1,2		rats	Amylin	appetite	undershoot	choerent	Weight↓ Intake↓	1	1	1	pair feeding suggests that the effect is due to reduction in food intkae
Peripheral Oxyntomodulin Reduces Food Intake and Body Weight Gain in Rats	Dakin et al.,	2004	8 days	1 day		cumulative daily intake	rats	Oxyntomodulin	appetite	No undershoot	choerent	Weight↓ Intake↓	1	0	0	pair feeding suggests that the effect only partialy to reduction in food intkae
Androgenic Control of Food Intake and Body Weight in Male Rats	Gentry et al.,	1976	90 days	3 days	Fig 1		male rats	castration	mixed	No overshoot	choerent	Weight↓ Intake↓	N/A	0	N/A	additoinal data on the effect of tp and dhtp is avaiable in the remaining figures
Androgenic Control of Food Intake and Body Weight in Male Rats	Gentry et al.,	1976	90 days	3 days	Fig 1		female rats	OVX	mixed	overshoot	~~	Weight↑Intake0	N/A	N/A	N/A	intake normalized after 60 days
Anorectic estrogen mimics leptin’s effect on the rewiringof melanocortin cells and Stat3 signaling in obese animals	Gao et al.,	2007	24 days	1 day	Fig 3	no dynamics of food intake	mice	EB for ob/ob, db/db	mixed	N/A	choerent	Weight↓ Intake↓	N/A	N/A	N/A
Effects of photoperiod and gonadectomy on food intake, body weight, and body composition in Siberian hamsters	Wade& Bartness	1984	12 weeks	1 week	Fig 1& Fig 3		Siberian hamsters	LD->SD	mixed	No undershoot	choerent	Weight↓ Intake↓	N/A	0	N/A	body weight decreased weeks before there was change in food intake
Effects of photoperiod and gonadectomy on food intake, body weight, and body composition in Siberian hamsters	Wade& Bartness	1984	8 weeks	1 week	Fig 5		Siberian hamsters	melatonin	mixed	maybe small undershoot	choerent	Weight↓ Intake↓	N/A	1	N/A
Food intake, body weight, and adiposity in female rats: actions and interactions of progestins and antiestrogens	Gray & Wade	1981	42 days	3 days	Fig 1 & Fig 2		rats	EB for ovx	mixed	undershoot	~~	Weight↓ Intake0	N/A	N/A	N/A	progesterone rescue the reduction in body weight, and provides smaller undershoot.
Food intake, body weight, and adiposity in female rats: actions and interactions of progestins and antiestrogens	Gray & Wade	1981	30 days	3 days	Fig 5 & Fig 6		rats	EB for ovx	mixed	undershoot	choerent	Weight↓ Intake↓	N/A	1	N/A	Some chance that the experiment ended before food intake normalized
Food intake, body weight, and adiposity in female rats: actions and interactions of progestins and antiestrogens	Gray & Wade	1981	30 days	3 days	Fig 5 & Fig 6		rats	nafoxidine for ovx	mixed	undershoot	choerent	Weight↓ Intake↓	N/A	1	N/A	there are additional groups of progesterone and some interactions
Tamoxifen mimics the effects of estradiol on food intake, body weight, and body composition in rats	Wade & Heller	1993	34 days	2 days	Fig 1		female rats	EB for ovx	mixed	undershoot	~~	Weight↓ Intake0	N/A	N/A	N/A
Tamoxifen mimics the effects of estradiol on food intake, body weight, and body composition in rats	Wade & Heller	1993	34 days	2 days	Fig 1		female rats	tamoxifen for ovx	mixed	undershoot	choerent	Weight↓ Intake↓	N/A	1	N/A
Short- and long-term effects of ovariectomy on food intake, body weight, carcass composition, and brown adipose tissue in rats	McElroy & Wade	1987	12 weeks	1 week	Fig 1		female rats	OVX	mixed	overshoot	~~	Weight↑ Intake0	N/A	N/A	N/A
Increased food intake, body weight, and adiposity in rats after regional neurochemical depletion of serotonin.	Waldbillig et al.,	1981	240 days	varied	Figs 1,2,3	dynamics data is a mess	rats	Regional Neurochemical Depletion of Serotonin	appetite	N/A	choerent	Weight↑ Intake↑	1	N/A	N/A	effect is seen when weitched to HFD
Sex differences in sensitivity of food intake, body weight, and running-wheel activity to ovarian steroids in rats.	Gentry & Wade	1976	36	2 days	Fig 1		female,male and androgenizedfemale rats	EB	mixed	undershoot	choerent	Weight↓ Intake↓	N/A	1	N/A
Dietary Whey Protein Decreases Food Intake and Body Fat in Rats	Zhou et al.,	2011	10 weeks	2-3 days	Fig 1,2	food intake in cumulative plot	rats	Whey protein	appetite	N/A (chance for undershoot)	choerent	Weight↓ Intake↓	1	1	1
Dietary Whey Protein Decreases Food Intake and Body Fat in Rats	Zhou et al.,	2011	10 weeks	2-3 days	Fig 1,2	food intake in cumulative plot	rats	high-protein diet	appetite	no change	~~	Weight↓Intake0	N/A	N/A	N/A	intake even may increase a bit
Co-Administration of Dopamine D1 and D2 Agonists Additively Decreases Daily Food Intake, Body Weight and Hypothalamic Neuropeptide Y Level in Rats	Kuo	2002	4 days	1 day	Fig 1,2		rats	dopamine D1 or D2 agonist	appetite	N/A	choerent	Weight↓ Intake↓	1	N/A	N/A	small chance for undershoot in the STZ obese rats
Inhibition of Central Amylin Signaling Increases Food Intake and Body Adiposity in Rats	Rushing et al.,	2001	14 days	1 day	Fig 1		male rats	AC187 (Inhibition of Central Amylin Signaling)	appetite	Overshoot	choerent	Weight↑ Intake↑	1	1	1
Snord116 is critical in the regulation of food intake and body weight	Qi et al.,	2016	28 weeks	1 week	Fig 2,3		mice	Snord116 KO	appetite	N/A	opposing	Weight↓ Intake↑	1	N/A	N/A	comparison between KO and WT, not a petubation
Pharmacological actions of the peptide hormone amylin in the long-term regulation of food intake, food preference, and body weight	Mack et al.	2007	4 weeks	1 week	Fig 1		rats	amylin	appetite	undershoot	choerent	Weight↓ Intake↓	1	1	1
Pharmacological actions of the peptide hormone amylin in the long-term regulation of food intake, food preference, and body weight	Mack et al.	2007	4 weeks	1 week	Fig 3		rats	amylin-> vehicle	appetite	overshoot	choerent	Weight↑ Intake↑	1	1	1
Comparative effects of the antipsychotics sulpiride or risperidone in rats: I: Bodyweight, food intake, body composition, hormones and glucose tolerance	Baptista et al.,	2002	12 days	1 day	Fig 1 & Fig 3		female rats	risperidone, sulpiride	Mixed	No undershoot	choerent	Weight↑ Intake↑	N/A	0	N/A	no effect in male
Leptin antagonist reveals that the normalization of caloric intake and the thermic effect of food after high-fat feeding are leptin dependent	Zhang et al	2007	1 week	1 day	Fig 5		rats	HFD	diet	No overshoot	opposing	Weight↑ Intake↓	1	1	1
Variations in Body Weight, Food Intake and Body Composition after Long-Term High-Fat Diet Feeding in C57BL/6J Mice	Yang et al	2014	30 weeks	4 weeks	Fig 1		mice	HFD, LFD	diet	No overshoot	opposing	Weight↑ Intake↓	1	1	1
Persistent Diet-Induced Obesity in Male C57BL/6 Mice Resulting from Temporary Obesigenic Diets	Guo et al	2009	20 weeks	3 time periods	Fig3 & Fig 2, weeks 0 -7, C vs HF		mice	C->HFD	diet	N/A	opposing	Weight↑ Intake↓	1	N/A	N/A	Here we see dynamics due to shift in the diet line
Acute activation of ERα decreases food intake, meal size, and body weight in ovariectomized rats	Santollo et al.,	2007	4 days	1 day	Fig 1,2	only one injection	ovx rats	EB	mixed	N/A	choerent	Weight↓ Intake↓	N/A	N/A	N/A	the experiment is not well desinged to observe dynamics
Acute activation of ERα decreases food intake, meal size, and body weight in ovariectomized rats	Santollo et al.,	2007	4 days	1 day	Fig 1,2	only one injection	ovx rats	ppt	mixed	N/A	choerent	Weight↓ Intake↓	N/A	N/A	N/A	the experiment is not well desinged to observe dynamics
Persistent Diet-Induced Obesity in Male C57BL/6 Mice Resulting from Temporary Obesigenic Diets	Guo et al	2009	20 weeks	3 time periods	Fig3 & Fig 2, weeks 9-19, HF vs HFC		mice	HFD->C	diet	N/A	opposing	Weight↓ Intake↑	1	N/A	N/A	Here we see dynamics due to shift in the diet line to the original diet
Effects of estradiol and progesterone on food intake, body weight, and carcass adiposity in weanling rats	Schwartz & Wade	1981	14 days	2 days	Fig 1,2	2 time points for intake data	ovx rats	EB	mixed	N/A	~~	Weight↓Intake0	N/A	N/A	N/A
Effects of estradiol and progesterone on food intake, body weight, and carcass adiposity in weanling rats	Schwartz & Wade	1981	14 days	2 days	Fig 1,2	2 time points for intake data	ovx rats	EB+p4 (comapred to e2)	mixed	N/A	choerent	Weight↑ Intake↑	N/A	N/A	N/A
Estrogens and antiestrogens: actions and interactions with fluphenazine on food intake and body weight in rats	Gray & Schrock	1993	4 weeks	1 week	Fig 1,2		ovx rats	EB	mixed	undershoot	choerent	Weight↓ Intake↓	N/A	1	N/A
Estrogens and antiestrogens: actions and interactions with fluphenazine on food intake and body weight in rats	Gray & Schrock	1993	4 weeks	1 week	Fig 1,2		ovx rats	tamoxifen	mixed	No undershoot	choerent	Weight↓ Intake↓	N/A	0	N/A
Estrogens and antiestrogens: actions and interactions with fluphenazine on food intake and body weight in rats	Gray & Schrock	1993	4 weeks	1 week	Fig 1,2		ovx rats	Fluphenazine	mixed	~~	~~	Weight↓ Intake0	N/A	N/A	N/A
Effects of systemic and central prolactin injections on food intake, weight gain, and estrous cyclicity in female rats	Noel & Woodside	1993	10 days			only from text	rats	prolactin	mixed	N/A	choerent	Weight↑ Intake↑	N/A	N/A	N/A	peripheral administration of prolactin increased food intake and weight gain. ICV administration increased food intake to the same extent as did systemic prolactin administration but had no effect on weight gain.
Role of food intake in estradiol-induced body weight changes in female rats	Roy & Wade	1977	36 days	3 days	Fig 1,2		ovx rats	EB	mixed	undershoot	~~	Weight↓ Intake0	N/A	N/A	N/A	body weight losses that could not be duplicated simply by pair-feeding.
Role of food intake in estradiol-induced body weight changes in female rats	Roy & Wade	1977	36 days	3 days	Fig 1	intake inferd from paird feeding weight gain	ovx rats	MER-25 (anti-estrogen)	mixed	No undershoot	choerent	Weight↓ Intake↓	N/A	0	N/A	body weight losses that could not be duplicated simply by pair-feeding.
Role of food intake in estradiol-induced body weight changes in female rats	Roy & Wade	1977	36 days	3 days	Fig 2,3		non ovx rats	EB	mixed	No overshoot	choerent	Weight↑ Intake↑	N/A	0	N/A
Intraventricular insulin reduces food intake and body weight of lean but not obese zucker rats	Ikeda et al.,	1986	14 days	1 day	Fig 1		genetically lean zucker rats	insulin	mixed	No undershoot	choerent	Weight↓ Intake↓	N/A	0	N/A
The paradoxical lean phenotype of hypothyroid mice is marked by increased adaptive thermogenesis in the skeletal muscle	Kaspari et al	2020	10 weeks	1 week	Fig 1		mice	Slc5a5 KO mice on an IDD (hypothyroid) vs Slc5a5 WT mice on an ISD (euthyroid)	diet	No undershoot	choerent	Weight↓ Intake↓	0	0	1	This experiment might lack important controls such as Slc5a5 KO mice on an ISD and Slc5a5 WT mice on an IDD.
Food intake, body composition and blood lipids following treadmill exercise in male and female rats	Applegate et al.,	1982	30 days	2 days	Figs 1,2,3		rats	exercise	diet	~~	~~	Weight↓ Intake0	N/A	N/A	N/A
Effects of selective estrogen receptor agonists on food intake and body weight gain in rats	Roesch	2006	14 days	end point	Fig 1		OVX rats	E2,PPT	mixed	N/A	choerent	Weight↓ Intake↓	N/A	N/A	N/A
Effects of selective estrogen receptor agonists on food intake and body weight gain in rats	Roesch	2006	14 days	end point	Fig 1		rats	OVX	mixed	N/A	~~	Weight↑ Intake0	N/A	N/A	N/A
TRH decreases food intake and increases water intake and body temperature in rats	Choi et al.,	2002	1 day	1 time point	Fig 1,2	dyanmics not avaiable	rats	TRH (injection twice per day)	diet	no change	~~	Weight0 Intake0	N/A	N/A	N/A	seems to decrease food intkae and weight gain after single treatment. But not after 5 days. See also Lin et al., 1983
Wheel running, food intake, and body weight in male rats	Looy & Eikelboom	1989	70 days	1 day	Fig 1		male rats	Wheels running	diet	undershoot	??	Weight↓ Intake↓ (Intake↑)	N/A	N/A	0	food intake is higher then control when wheels are locked)
Exercise, Food Intake and Body Weight in Normal Rats and Genetically Obese Adult Mice1	Mayer et al.,	1954	45 days	end point	table 1		obese mice	exercise	diet	N/A	opposing	Weight↓ Intake↑	1	N/A	N/A
The Role of Hypothalamic mTORC1 Signaling in Insulin Regulation of Food Intake, Body Weight, and Sympathetic Nerve Activity in Male Mice	Muta et al.,	2015	24 hour	2 time points	Fig 3		mice	insulin	mixed	N/A	choerent	Weight↓ Intake↓	N/A	N/A	N/A	short term treatment
Long-Term Effects of TRH Administration on Food Intake and Body Weight in the Rat	Iglesias et al.,	1985	30 days	1 day	Fig 1		rats	TRH (oral through water)	diet	No overshoot	opposing	Weight↓ Intake↑	1	1	1	no effect of TRH in hyper or hypo rats
Alternate-Day Wheel Access: Effects on Feeding,Body Weight, and Running	Muller et al.,	1997	16 days	2 days	Fig 1,2		rats	wheel running	diet	undershoot	opposing	Weight↓ Intake↑	1	0	0	rats tend to eat less when acclimating to the wheel, and increase feeding while increasing wheel running
Relationship between wheel running, feeding, drinking,and body weight in male rats	Afonso & Eikelboom	2003	32 days	1 day	Fig 3,5		rats	wheel running	diet	undershoot	opposing	Weight↓ Intake↑	1	0	0
Effects of training on weight, food intake, and body composition in aging rats	Mazzeo et al	1986	12 weeks	1 week	Fig 2	dyanmic data as intake/bw (grams per kg)	rats	training	diet	No overshoot	opposing	Weight↓ Intake↑	1	1	1	the effect dissaperes for old aged rats

## Sheet: reviews
Paper	Author	Year	Period	Timescale	Source	Data availability	Animal	Experiment	a priori Nullcline assumption	Intake dynamics	Effect direction	New steady state	line-direction	direction-dynamics	line-dynamics	notes:
Estradiol and the control of food intake	Butera	2010	~~	~~	~~	~~	~~	~~	~~	~~	~~	~~				minireview that suggests estradiol as an indirect control ofeating and meal size, producing changes in feeding behavior
Central effects of estradiol in the regulation of food intake, body weight, and adiposity	Brown & Clegg	2010	~~	~~	~~	~~	~~	~~	~~	~~	~~	~~				Review
